# Supplementary material for: Association Between Phase Angle, Muscle Mass Distribution, and Quality of Life in Patients with Chronic Obstructive Pulmonary Disease
Source: J Clin Med. 2026 May 16;15(10):3839. doi: 10.3390/jcm15103839 (PMC13207835; doi:10.3390/jcm15103839)
Supplement: Supplementary file 1 [file jcm-15-03839-s001.zip]

Archive with 1 entries (1 files):
- jcm-4258592-supplementary.pdf
